# Supplementary material for: A real-world pharmacovigilance study of mepolizumab in the FDA adverse event reporting system (FAERS) database
Source: Front Pharmacol. 2023 Dec 21;14:1320458. doi: 10.3389/fphar.2023.1320458 (PMC10771301; doi:10.3389/fphar.2023.1320458)
Supplement: Supplementary file 1 [file Table2.xlsx]

## Sheet: Sheet1
PT	SOC	a	b	c	d	ROR	RORL	RORU
Dyspnoea	Respiratory, thoracic and mediastinal disorders	1355	33792	682	14977	0.880574	0.801562	0.967374
Pneumonia	Infections and infestations	841	34306	506	15153	0.734132	0.656401	0.821068
Cough	Respiratory, thoracic and mediastinal disorders	753	34394	283	15376	1.18951	1.03621	1.3655
Drug Ineffective	General disorders and administration site conditions	660	34487	353	15306	0.829804	0.728184	0.945605
Headache	Nervous system disorders	617	34530	159	15500	1.7419	1.46174	2.07575
Fatigue	General disorders and administration site conditions	599	34548	218	15441	1.22807	1.05049	1.43567
Malaise	General disorders and administration site conditions	559	34588	180	15479	1.38981	1.17367	1.64577
Product Complaint	Product issues	442	34705	151	15508	1.308	1.08631	1.57494
Exposure Via Skin Contact	Injury, poisoning and procedural complications	439	34708	144	15515	1.36278	1.12789	1.64657
Accidental Exposure To Product	Injury, poisoning and procedural complications	428	34719	135	15524	1.41758	1.16713	1.72176
Wrong Technique In Device Usage Process	Injury, poisoning and procedural complications	409	34738	134	15525	1.3641	1.12129	1.65948
Back Pain	Musculoskeletal and connective tissue disorders	389	34758	113	15546	1.5397	1.24767	1.90008
Pain	General disorders and administration site conditions	324	34823	112	15547	1.29154	1.04098	1.60241
Hospitalisation	Surgical and medical procedures	283	34864	154	15505	0.81726	0.671009	0.995388
Pruritus	Skin and subcutaneous tissue disorders	281	34866	85	15574	1.47668	1.1577	1.88354
Injection Site Pain	General disorders and administration site conditions	271	34876	69	15590	1.75566	1.34699	2.2883
Therapeutic Product Effect Incomplete	General disorders and administration site conditions	257	34890	186	15473	0.612765	0.506918	0.740712
Chest Discomfort	General disorders and administration site conditions	255	34892	83	15576	1.37149	1.06982	1.75822
Death	General disorders and administration site conditions	251	34896	258	15401	0.429366	0.360507	0.511377
Nausea	Gastrointestinal disorders	239	34908	46	15613	2.32381	1.69397	3.18785
Underdose	Injury, poisoning and procedural complications	224	34923	64	15595	1.56294	1.18308	2.06476
Influenza	Infections and infestations	202	34945	68	15591	1.32535	1.00626	1.74564
Asthmatic Crisis	Respiratory, thoracic and mediastinal disorders	156	34991	46	15613	1.5132	1.08855	2.10352
Diarrhoea	Gastrointestinal disorders	153	34994	40	15619	1.70723	1.20478	2.41922
Myalgia	Musculoskeletal and connective tissue disorders	148	34999	44	15615	1.50071	1.07128	2.10226
Bronchitis	Infections and infestations	142	35005	35	15624	1.81085	1.25036	2.62258
Vomiting	Gastrointestinal disorders	138	35009	40	15619	1.53919	1.08198	2.18961
Chest Pain	General disorders and administration site conditions	126	35021	76	15583	0.737699	0.554598	0.981253
Oropharyngeal Pain	Respiratory, thoracic and mediastinal disorders	123	35024	38	15621	1.44366	1.00293	2.07807
Muscle Spasms	Musculoskeletal and connective tissue disorders	112	35035	33	15626	1.51373	1.02624	2.23279
Influenza Like Illness	General disorders and administration site conditions	102	35045	27	15632	1.6851	1.10209	2.57652
Illness	General disorders and administration site conditions	99	35048	25	15634	1.76645	1.13867	2.74036
Urinary Tract Infection	Infections and infestations	96	35051	15	15644	2.85645	1.65712	4.9238
Off Label Use	Injury, poisoning and procedural complications	96	35051	62	15597	0.689002	0.50037	0.948745
Gait Disturbance	General disorders and administration site conditions	93	35054	27	15632	1.53602	1.00031	2.35863
Anaphylactic Reaction	Immune system disorders	90	35057	18	15641	2.2308	1.34439	3.70165
Full Blood Count Abnormal	Investigations	90	35057	67	15592	0.597441	0.435211	0.820144
Dysphonia	Respiratory, thoracic and mediastinal disorders	88	35059	17	15642	2.30955	1.37362	3.88317
Lung Disorder	Respiratory, thoracic and mediastinal disorders	85	35062	61	15598	0.6199	0.445912	0.861774
Chronic Obstructive Pulmonary Disease	Respiratory, thoracic and mediastinal disorders	81	35066	75	15584	0.479973	0.350401	0.657457
Alopecia	Skin and subcutaneous tissue disorders	74	35073	6	15653	5.50434	2.39492	12.6508
Obstructive Airways Disorder	Respiratory, thoracic and mediastinal disorders	73	35074	55	15604	0.590488	0.415915	0.838334
Migraine	Nervous system disorders	71	35076	17	15642	1.86248	1.09674	3.16285
Contusion	Injury, poisoning and procedural complications	66	35081	12	15647	2.45314	1.32576	4.53919
Injection Site Erythema	General disorders and administration site conditions	59	35088	14	15645	1.87906	1.04895	3.3661
Therapy Interrupted	Surgical and medical procedures	58	35089	11	15648	2.35138	1.23387	4.48101
Palpitations	Cardiac disorders	49	35098	7	15652	3.12166	1.41366	6.89329
Diverticulitis	Infections and infestations	48	35099	11	15648	1.94542	1.01007	3.74692
Cerebrovascular Accident	Nervous system disorders	47	35100	34	15625	0.615364	0.395652	0.957085
Diabetes Mellitus	Metabolism and nutrition disorders	46	35101	34	15625	0.602254	0.386447	0.938576
Cardiac Disorder	Cardiac disorders	43	35104	41	15618	0.466609	0.304067	0.71604
Syncope	Nervous system disorders	40	35107	30	15629	0.593576	0.369594	0.953296
Kidney Infection	Infections and infestations	36	35111	4	15655	4.01284	1.42806	11.2761
Myocardial Infarction	Cardiac disorders	35	35112	45	15614	0.345871	0.222278	0.538185
Nephrolithiasis	Renal and urinary disorders	34	35113	32	15627	0.472864	0.291693	0.766563
Ear Infection	Infections and infestations	33	35114	4	15655	3.67813	1.30283	10.384
Atrial Fibrillation	Cardiac disorders	33	35114	28	15631	0.524641	0.316956	0.868412
Thrombosis	Vascular disorders	32	35115	26	15633	0.547932	0.326461	0.919648
Eosinophilic Granulomatosis With Polyangiitis	Immune system disorders	30	35117	27	15632	0.494601	0.293968	0.832164
Cystitis	Infections and infestations	28	35119	3	15656	4.16079	1.26474	13.6883
General Physical Health Deterioration	General disorders and administration site conditions	28	35119	34	15625	0.366401	0.222113	0.604422
Respiratory Failure	Respiratory, thoracic and mediastinal disorders	26	35121	25	15634	0.462953	0.267277	0.801884
Aphonia	Respiratory, thoracic and mediastinal disorders	25	35122	3	15656	3.71467	1.12138	12.3052
Arrhythmia	Cardiac disorders	25	35122	22	15637	0.505931	0.285183	0.897551
Nasal Polyps	Respiratory, thoracic and mediastinal disorders	23	35124	24	15635	0.42659	0.24071	0.756009
Angina Pectoris	Cardiac disorders	22	35125	24	15635	0.408031	0.228724	0.727904
Dehydration	Metabolism and nutrition disorders	22	35125	20	15639	0.489762	0.26722	0.89764
Hypoxia	Respiratory, thoracic and mediastinal disorders	19	35128	18	15641	0.469994	0.246599	0.895762
Bronchial Obstruction	Respiratory, thoracic and mediastinal disorders	19	35128	18	15641	0.469994	0.246599	0.895762
Haematochezia	Gastrointestinal disorders	14	35133	16	15643	0.389595	0.190104	0.798425
Wound	Injury, poisoning and procedural complications	11	35136	12	15647	0.408216	0.180085	0.925342
Pulmonary Function Test Decreased	Investigations	10	35137	14	15645	0.318041	0.141238	0.716168
Respiratory Rate Increased	Investigations	10	35137	11	15648	0.404857	0.171905	0.953487
Deafness	Ear and labyrinth disorders	9	35138	10	15649	0.400822	0.162839	0.986609
Blood Immunoglobulin E Increased	Investigations	8	35139	21	15638	0.169536	0.0750773	0.382839
Diplopia	Eye disorders	7	35140	11	15648	0.283376	0.10983	0.731142
Colon Cancer	Neoplasms benign, malignant and unspecified (incl cysts and polyps)	7	35140	9	15650	0.346392	0.128978	0.930292
Cardiac Operation	Surgical and medical procedures	7	35140	9	15650	0.346392	0.128978	0.930292
Tooth Abscess	Infections and infestations	6	35141	13	15646	0.205493	0.078091	0.540746
Flatulence	Gastrointestinal disorders	6	35141	10	15649	0.267192	0.0970914	0.735303
Pneumonia Aspiration	Infections and infestations	6	35141	8	15651	0.334033	0.11588	0.962879
Femur Fracture	Injury, poisoning and procedural complications	6	35141	8	15651	0.334033	0.11588	0.962879
Gout	Metabolism and nutrition disorders	5	35142	15	15644	0.148388	0.0539209	0.40836
Forced Expiratory Volume Decreased	Investigations	5	35142	9	15650	0.247409	0.0829008	0.738367
Obesity	Metabolism and nutrition disorders	5	35142	8	15651	0.278353	0.0910454	0.851007
Tooth Infection	Infections and infestations	5	35142	8	15651	0.278353	0.0910454	0.851007
Nerve Compression	Nervous system disorders	5	35142	8	15651	0.278353	0.0910454	0.851007
Acute Kidney Injury	Renal and urinary disorders	4	35143	8	15651	0.222676	0.067042	0.739604
Stent Placement	Surgical and medical procedures	4	35143	7	15652	0.254503	0.0744906	0.869529
Septic Shock	Infections and infestations	3	35144	9	15650	0.148437	0.0401795	0.548377
Acute Myocardial Infarction	Cardiac disorders	3	35144	9	15650	0.148437	0.0401795	0.548377
Pneumonia Fungal	Infections and infestations	3	35144	8	15651	0.167002	0.0442983	0.629589
Pancreatic Carcinoma	Neoplasms benign, malignant and unspecified (incl cysts and polyps)	3	35144	7	15652	0.190872	0.0493502	0.738235
Prescribed Underdose	Injury, poisoning and procedural complications	3	35144	7	15652	0.190872	0.0493502	0.738235
Helicobacter Infection	Infections and infestations	3	35144	6	15653	0.222698	0.0556877	0.890581
